# Supplementary material for: Portable Quantification and Sustainable Active Packaging of Olive Pomace Polyphenols Obtained by Green Recovery
Source: Molecules. 2026 Jul 15;31(14):2476. doi: 10.3390/molecules31142476 (PMC13416019; doi:10.3390/molecules31142476)
Supplement: Supplementary file 1 [file molecules-31-02476-s001.zip]

Archive with 1 entries (1 files):
- molecules-4341593-supplementary.pdf
